# Supplementary material for: Interaction between the Effects of Sustained Swimming Activity and Dietary Macronutrient Proportions on the Redox Status of Gilthead Sea Bream Juveniles (Sparus aurata L.)
Source: Antioxidants (Basel). 2022 Feb 6;11(2):319. doi: 10.3390/antiox11020319 (PMC8868478; doi:10.3390/antiox11020319)
Supplement: Supplementary file 1 [file antioxidants-11-00319-s001.zip]

Archive with 1 entries (1 files):
- antioxidants-1580153-supplement-TableS1.pdf
